# Supplementary material for: A comparative study of RNA-Seq and microarray data analysis on the two examples of rectal-cancer patients and Burkitt Lymphoma cells
Source: PLoS One. 2018 May 16;13(5):e0197162. doi: 10.1371/journal.pone.0197162 (PMC5955523; doi:10.1371/journal.pone.0197162)
Supplement: S1 File — (GZ) [file pone.0197162.s001.tar.gz]

Archive with 22 entries (22 files):
- NormDataPCAanalysis.png
- RawDataArray.image.png
- RawDataRNAdegradation.png
- RawDataPosNegDistribution.png
- RawDataPosNegPositions.png
- RawDataArrayCorrelation.png
- RawDataAFFXControlsProfiles.png
- RawDataINTRONControlsBoxplot.png
- RawDataPCAanalysis.png
- RawDensityHistogram.png
- RawDataReferenceArrayLayout.png
- NormDataCluster_pearson.png
- RawDataCluster_pearson.png
- RawDataEXONControlsBoxplot.png
- RawDataAFFXControlsBoxplot.png
- NormDataMAplot.png
- RawDataBoxplot.png
- NormDataArrayCorrelation.png
- NormDensityHistogram.png
- NormDataBoxplot.png
- S3b_Fig.png
- S3a_Fig.png
